# Supplementary material for: Emotion Dysregulation and Mentalization in Adult Attention-Deficit/Hyperactivity Disorder
Source: Brain Sci. 2026 Jun 27;16(7):679. doi: 10.3390/brainsci16070679 (PMC13406483; doi:10.3390/brainsci16070679)
Supplement: Supplementary file 1 [file brainsci-16-00679-s001.zip]

Archive with 1 entries (1 files):
- brainsci-4341891-supplementary.pdf
